# Supplementary material for: Neural tracking of prosodic and statistical rhythms jointly supports artificial language learning
Source: iScience. 2026 Jun 24;29(7):116458. doi: 10.1016/j.isci.2026.116458 (PMC13320337; doi:10.1016/j.isci.2026.116458)
Supplement: Data S1. Auditory stimuli for each lexicon (L), prosody (yes/no P), TP (struct/random) and trial (T) [file mmc2.zip]

Archive with 33 entries (32 files):
- stimuli/
- stimuli/L1_Expo_TP_random_Not_P_T1.wav
- stimuli/L1_Expo_TP_random_Not_P_T2.wav
- stimuli/L1_Expo_TP_random_Yes_P_T1.wav
- stimuli/L1_Expo_TP_random_Yes_P_T2.wav
- stimuli/L1_Expo_TP_struct_Not_P_T1.wav
- stimuli/L1_Expo_TP_struct_Not_P_T2.wav
- stimuli/L1_Expo_TP_struct_Yes_P_T1.wav
- stimuli/L1_Expo_TP_struct_Yes_P_T2.wav
- stimuli/L1_Parts_T1_høːnyːɡiː.wav
- stimuli/L1_Parts_T2_faːhoːbiː.wav
- stimuli/L1_Parts_T3_ʃɛːfoːhiː.wav
- stimuli/L1_Parts_T4_tuːpoːsaː.wav
- stimuli/L1_Words_T1_poːsaːhøː.wav
- stimuli/L1_Words_T2_nyːɡiːfaː.wav
- stimuli/L1_Words_T3_hoːbiːʃɛː.wav
- stimuli/L1_Words_T4_foːhiːtuː.wav
- stimuli/L2_Expo_TP_random_Not_P_T1.wav
- stimuli/L2_Expo_TP_random_Not_P_T2.wav
- stimuli/L2_Expo_TP_random_Yes_P_T1.wav
- stimuli/L2_Expo_TP_random_Yes_P_T2.wav
- stimuli/L2_Expo_TP_struct_Not_P_T1.wav
- stimuli/L2_Expo_TP_struct_Not_P_T2.wav
- stimuli/L2_Expo_TP_struct_Yes_P_T1.wav
- stimuli/L2_Expo_TP_struct_Yes_P_T2.wav
- stimuli/L2_Parts_T1_piːkaːfuː.wav
- stimuli/L2_Parts_T2_riːmyːkoː.wav
- stimuli/L2_Parts_T3_vaːʃøːheː.wav
- stimuli/L2_Parts_T4_zuːhøːdeː.wav
- stimuli/L2_Words_T1_ʃøːheːpiː.wav
- stimuli/L2_Words_T2_kaːfuːriː.wav
- stimuli/L2_Words_T3_høːdeːvaː.wav
- stimuli/L2_Words_T4_myːkoːzuː.wav
